# Supplementary material for: Strain Tracking to Identify Individualized Patterns of Microbial Strain Stability in the Developing Infant Gut Ecosystem
Source: Front Pediatr. 2020 Sep 30;8:549844. doi: 10.3389/fped.2020.549844 (PMC7555834; doi:10.3389/fped.2020.549844)
Supplement: Supplementary Table 1 — Sequence read information from infant samples (A) without and (B) with antibiotics treatment. The original sequence files were preprocessed, and deposited by Yassour et al. (19). To conduct the WSS strain tracking analysis, all files were downloaded from NCBI that were collected under BioProject PRJNA290381. The table represents the sequence reads after quality checking and additional filtering. [file Table_1.XLSX]

## Sheet: Sheet1
Supplementary Table 1: Sequence read information from infant samples (A) without and (B) with antibiotics treatment. The original sequence files were preprocessed, and deposited by Yassour et al. (2016). To conduct the WSS strain tracking analysis, all files were downloaded from NCBI that were collected under BioProject PRJNA290381. The table represents the sequence reads after quality checking a…
	(A)				(B)
	Subject	Time (months)	Sequence reads		Subject	Time (months)	Average Time (months)	Sequence reads (before merged)	Sequence reads (after merged)
	E006493	1.7	5014995		E003188	1.5	3.83333	4247588	40162439
		6	12925083			4.5		14869968
		12.1	17654817			5.5		21044883
		24.1	18557803			7.6	9.325	4944729	43601268
		35.8	20092374			8.4		19344691
						9.7		10447864
	E021032	2.2	4137498			11.6		8863984
		5.4	3614092			24.2	24.2	12162717	12162717
		11.4	22379848			34	34	13348945	13348945
		12.3	5312786
		14.5	33962400		E003953	2.3	4.275	18083143	73443877
		15.5	6813805			3.8		13667614
		24.2	24081654			5		17098276
		35.6	13596639			6		24594844
						7	8.16667	28054570	45726637
	E018286	2.2	1322179			8.4		596771
		6	6351231			9.1		17075296
		10.1	6827627			23.8	23.8	17977613	17977613
		11.1	10544050			30.5	30.7	7274996	13396358
		12.2	2972239			30.9		6121362
		13.1	6521185			33.1	34.2	9553282	17068964
		24.2	21779727			34.2		3842165
		36.3	17682712			35.3		3673517
	E019763	1.5	12667935		E004628	1.8	4.4	11424456	45805114
		5.6	3151636			5.2		21337727
		10.5	5883994			6.2		13042931
		23.7	5658627			8.3	9.2	29169680	34581424
		35.6	5968479			10.1		5411744
						12.2	12.2	29879080	29879080
	E007944	1.7	16742755			24.5	24.5	8814865	8814865
		5.7	11271336			35.5	35.5	10503332	10503332
		11.8	7983574
		24.2	32145094		E004898	2.6	2.6	8642976	8642976
		35.7	7017762			5.7	5.7	16988362	16988362
						12.6	12.6	16284543	16284543
	E010581	1.7	19580566			23.8	23.8	11470180	11470180
		6.1	4827244			28.4	28.4	19199239	19199239
		12.1	368508
		24	13871392		E005786	8.1	8.6	7054430	7169703
		36.2	9867668			9.1		115273
						11.1	11.55	17545016	28048653
	E016063	2.4	2009381			12		10503637
		11.5	6437442			23.9	29.6	25087219	36597170
		20.9	14605557			35.3		11509951
		22.8	12313811
		23	17553137		E006091	2	2	9131000	9131000
		25.2	17631431			12	12	26597576	26597576
		34.8	4467190			23.5	23.5	22427691	22427691
						34.2	34.2	10781069	10781069
	E014086	2.5	31718403
		12	4057427		E010481	2.1	2.1	12843805	12843805
		24.5	4265058			12	12	5160916	5160916
		36	11703701			23.6	23.6	7110457	7110457
						29.8	30.35	20219040	29802289
	E000823	1.8	41706			30.9		9583249
		12.5	13418938			34	34.9667	11303171	27230425
		24.3	3688857			35.1		4704372
		35	12520742			35.8		11222882
	E001958	2	21471129		E011878	1.8	1.8	8859032	8859032
		11.8	8286262			12	12	21458751	21458751
		24.1	4528431			23.6	23.6	4272261	4272261
		36	14124990			35.8	35.8	10272206	10272206
	E004709	2.9	14793975		E012854	1.9	1.9	15331486	15331486
		12	16354382			12.1	12.1	30309126	30309126
		24.7	7339694			24.1	24.1	4898658	4898658
		35.3	8032310			35.1	35.1	5863887	5863887
	E013094	1.5	16971256		E013505	2.1	7.73333	4332072	16137437
		13.2	14837411			10.1		3984145
		23.8	12690388			11		7821220
		35.6	16718945			12.9	13.55	5344250	29229339
						14.2		23885089
	E020570	1.9	12015140			24.1	24.1	11577547	11577547
		11.8	6236871			34.6	34.6	11830898	11830898
		23.8	2885530
		34.8	13805298		E020924	1.8	4.425	1503890	39727133
						3.6		3538068
	E022497	2.3	18357663			5.5		23157826
		12.5	4698347			6.8		11527349
		23.7	3201095			8.1	9.95	22808294	49592607
		35.7	5737815			9.4		8241859
						10.4		14236387
	E035134	2.9	3927858			11.9		4306067
		11.8	8587987			24.4	24.4	4672359	4672359
		23.8	4397680			26.9	27.4	5815911	16362848
		34.8	14417834			27.9		10546937
						29.2	31.375	13442405	39461496
	E016273	2	2234350			29.7		17993782
		11.8	6237799			30.8		3775498
		24.1	10606465			35.8		4249811
		35.1	2963561
					E021822	2.6	3.33333	1495226	6405110
	E017497	2.3	5122006			3.3		805549
		12.3	18081718			4.1		4104335
		24.3	7904942			5.9	6.55	15229302	19747001
		34.2	6158213			7.2		4517699
						13.1	13.1	5996726	5996726
						24.6	25.55	21680640	47210184
						26.5		25529544
						28.2	30.9667	5080849	22077894
						28.9		11871839
						35.8		5125206
					E021940	2	3.63333	20404444	32657945
						4		4047631
						4.9		8205870
						6	6	7328127	7328127
						6.9	7.6	16400261	20728765
						8.3		4328504
						23.7	25.3	4398931	42060004
						24.9		27741471
						25.7		4514319
						26.9		5405283
						28.6	29.25	4332465	17543877
						29.9		13211412
						34.5	34.5	4602590	4602590
					E023445	1.7	1.7	4178726	15180779
						11.7	11.7	11002053
						23.7	23.7	6283018	6283018
						35.7	35.7	15907125	15907125
