# Supplementary material for: Strain Tracking to Identify Individualized Patterns of Microbial Strain Stability in the Developing Infant Gut Ecosystem
Source: Front Pediatr. 2020 Sep 30;8:549844. doi: 10.3389/fped.2020.549844 (PMC7555834; doi:10.3389/fped.2020.549844)
Supplement: Supplementary Table 2 — Sequence read information from infant samples with and without antibiotics treatment from TEDDY study. To perform the WSS strain tracking analysis, all files were downloaded from NCBI Database of Genotypes and Phenotypes (dbGaP) with the primary accession code phs001443.v1.p1, in accordance with the dbGaP controlled-access authorization process. [file Table_2.XLSX]

## Sheet: Sheet1
Supplementary Table 2: Sequence read information from infant samples with and without antibiotics treatment from TEDDY study. To perform the WSS strain tracking analysis, all files were downloaded from NCBI Database of Genotypes and Phenotypes (dbGaP) with the primary accession code phs001443.v1.p1, in accordance with the dbGaP controlled-access authorization process.
Subject	Time (months)	Sequence reads
475005	15	8988316
	17	5273593
	18	5945206
	19	5772866
	20	6013686
	21	5948104
	23	5764029
	24	5480067
	25	5753031
	26	5444677
	27	4854890
	29	6941661
	30	5278935
	32	4886231
	33	6638420
	34	5371792
	35	5684758
	36	5337690
	37	5846135
	38	5492115
	39	5840246
	40	5376882
	41	6718468
	42	5830489
	43	5595863
	47	5613414
	48	5516277
	51	4666491
	54	5684623
	60	5708396
	66	5391823
	72	5588971
404158	8	6168778
	11	9629808
	13	8193494
	15	7929560
	17	8742993
	18	6290504
	20	6945889
	22	6981814
	23	11115756
	24	7337332
	26	6747257
	27	7745754
	28	8398943
	29	9479695
	30	6906220
	31	7747572
	32	8743617
	35	10135697
	36	7766120
	37	7617131
	38	7877428
	40	9161207
	41	8759893
	42	8200866
	43	8504527
	44	8740151
	45	6327061
	46	8602954
	47	7005444
	48	8139938
	60	8282985
	66	8392394
489072	4	7625044
	7	5036915
	8	6252846
	9	5600183
	10	5789876
	11	7220853
	14	5108933
	16	5819095
	17	6075648
	18	5011540
	19	5803548
	20	6448195
	21	7236754
	22	6224564
	23	7134916
	24	5669588
	25	6671398
	26	4798869
	27	4004518
	28	6076482
	29	5531298
	30	6711217
	31	6850608
	35	5787002
	36	5500429
	37	7238577
	38	8621843
	39	5228517
	40	5622529
	42	5709589
	44	6183372
	54	7552802
	60	7016298
896748	7	8617080
	8	5539009
	9	5742297
	10	5519227
	11	7562373
	12	6491121
	13	6606288
	14	5696002
	15	6561904
	16	6471822
	17	5676904
	18	6597591
	19	6212400
	20	5355892
	21	6247732
	22	5122128
	23	5249897
	25	6473349
	26	6225285
	27	9220566
	28	5269353
	29	5454706
	30	6461654
	31	6323718
	32	5992298
	33	6001236
	34	5676984
	35	6597413
	37	5992935
	38	6456165
	39	6040898
	40	6665426
	41	6459273
	42	7097137
	43	5678401
	45	5980519
	46	6825064
	47	6637301
	48	6682184
668257	7	5322171
	8	5219759
	9	6817037
	10	4552439
	11	5304425
	12	6092515
	13	5424000
	14	4998364
	15	6802931
	17	5385196
	18	5001975
	19	6721122
	20	5017948
	21	5531480
	22	5197074
	23	5706376
	24	5700669
	25	4723429
	26	5989919
	28	5837091
	29	5276638
	30	6044453
	31	5113866
	32	5081197
	33	5821630
	34	8440603
	35	5724430
	38	6020888
	39	4956592
	40	5601301
	41	6205334
	42	5350368
	43	5408253
	44	5064264
	46	5526264
	47	5271120
	48	5353508
724378	11	7774960
	13	5972811
	14	5351188
	15	5488547
	16	4869798
	17	6514950
	19	6976475
	21	5642807
	23	5998624
	28	6026339
	35	12242679
	37	5616170
	38	5555634
	39	6047195
	40	9272494
	41	5971340
	42	5680051
	43	7157167
	45	6135655
	46	5712855
	47	7280716
	48	5837270
	54	7744825
	60	9008756
	66	6221248
596273	5	5720294
	6	5177156
	8	5199095
	9	5255476
	10	4954332
	11	5428906
	12	5505312
	13	4748145
	15	8774559
	16	5569856
	17	6130203
	18	9490335
	19	5077860
	20	4851797
	22	8393131
	23	4852761
	24	8532597
	25	5258218
	26	5369359
	28	5220047
	29	4874198
	30	4734385
	31	4707870
	32	4791931
	33	5699878
	34	4660022
	35	5535564
	36	5623416
	38	4513402
	39	5758373
	40	3569510
	42	5218848
	43	5490923
	48	2712591
	51	6285801
681477	5	6838601
	6	6604881
	7	5565635
	8	6363610
	9	6700729
	10	6872046
	11	8063545
	13	6595804
	14	5771933
	16	5808687
	17	6347165
	19	4633816
	24	6395643
	25	6943415
	26	8905158
	27	4856960
	29	6771461
	30	6183293
	32	6216139
	33	6429818
	34	7571569
	35	5970753
	36	7292983
	37	7319432
	38	5633436
	39	4852982
	40	6318828
	42	5491458
	45	4697873
	46	4686325
	47	6464116
	48	5915048
	51	6084063
549310	7	7885394
	10	16179325
	11	15303768
	12	8575649
	13	8682723
	14	13744827
	15	8581900
	16	8694775
	17	7894743
	18	6531229
	19	7101041
	20	8944508
	22	9667123
	23	10891239
	24	8090309
	27	7690015
	28	7474073
	29	8692878
	30	7469282
	31	7088697
	32	8617590
	33	8476774
	34	10196044
	37	6185896
	38	4796261
	41	4898601
	44	5672957
	48	8390681
