# Supplementary material for: Strain Tracking to Identify Individualized Patterns of Microbial Strain Stability in the Developing Infant Gut Ecosystem
Source: Front Pediatr. 2020 Sep 30;8:549844. doi: 10.3389/fped.2020.549844 (PMC7555834; doi:10.3389/fped.2020.549844)
Supplement: Supplementary Table 3 — Summarized sample information for (A) TEDDY and (B) Yassour et al. data sets used in this study. Detailed clinical metadata for each infant from TEDDY study is available in the NIDDK Central Repository at https://www.niddkrepository.org/studies/teddy. Detailed metadata for each infant from Yassour et al. (19) data set is available in the Yassour et al. (19). [file Table_3.XLSX]

## Sheet: Sheet1
Supplementary Table 3: Summarized sample information for (A) TEDDY and (B) Yassour et al. data sets used in this study. Detailed clinical metadata for each infant from TEDDY study is available in the NIDDK Central Repository at https://www.niddkrepository.org/studies/teddy. Detailed metadata for each infant from Yassour et al. (2016) data set is available in the Yassour et al. (2016).
(A) Individual ID	Delivery mode	Antibiotics infant	Type of Antibiotics	Age starting Antibiocis (month)	Total number of antibiotic treatments	T1D has developed infant	Age in days when subject was diagnosed with T1D	Country	Sex	Exclusive breastfeeding	Final age of breastfeeding (month)	Study
475005	1) Ceasarean section: n=3 2) Vaginal: n=6	1) Antibiotics (+): n=4 2) Antibiotics (-): n=5	Penicillin, Amoxicillin, Other	1) ~6 month: n=2 2) ~18 month: n=1 3) >3 year: n=1	Average for the antibiotic (+) group: 25	1) Yes: n=4 2) No: n=5	Average for the T1D (+) group: 1748.5	1) Sweden: n=6 2) USA: n=1 3) Germany: n=2	1) Female: n=3 2) Male: n=6	1) Yes: n=2 2) No: n=7	Average: 4.47	TEDDY study
404158
489072
896748
668257
724378
596273
681477
549310
(B) Individual ID	Delivery mode	Antibiotics infant	Type of Antibiotics	Age starting Antibiocis (month)	Total number of antibiotic treatments	Country	Sex	Exclusive breastfeeding	Final age of breastfeeding (month)	Study
E006493	1) Ceasarean section: n=3 2) Vaginal: n=28	1) Antibiotics (+): n=14 2) Antibiotics (-): n=17	Amoxicillin, Trimetoprime and sulfadiazine, Clarithromycin, Cefaclor, Azithromycin, Amoxicillin and clavulanic acid, Cefalexin, Ceftriaxone, Phenoxymethylpenicillin	1) <5 month: n=3 2) 6-12 month: n=11	Average for the antibiotic (+) group: 11.5	Finland	1) Female: n=13 2) Male: n=18	1) Yes: n=10 2) No: n=21	Average: 10.11	Yassour et al.
E021032
E019763
E007944
E010581
E014086
E000823
E001958
E004709
E013094
E020570
E022497
E035134
E016273
E017497
E018286
E016063
E003188
E005786
E006091
E011878
E012854
E013505
E020924
E021822
E021940
E023445
E003953
E004628
E004898
E010481
