# Supplementary material for: Strain Tracking to Identify Individualized Patterns of Microbial Strain Stability in the Developing Infant Gut Ecosystem
Source: Front Pediatr. 2020 Sep 30;8:549844. doi: 10.3389/fped.2020.549844 (PMC7555834; doi:10.3389/fped.2020.549844)
Supplement: Supplementary Table 4 — WSS results on infants who were not treated with antibiotics from infant samples collected by Yassour et al. All pairwise comparisons were performed on each sample (shortly after birth (~6 months), 1-, and 2-year) compared to the sample from the last day of the experiment (3-year). The resultant WSS scores are represented as a numerical value along with the data bar graphs. WSS scores that were above the cut-off (CO) values are in red. Species that have a CO value were selected and used for comparison analysis. “CO: NA” indicates that there was no CO value assigned to this species, thus excluded to distinguish a related strain pair. [file Table_4.XLSX]

## Sheet: Sheet1
Supplementary Table 4: WSS results on infants who were not treated with antibiotics from infant samples collected by Yassour et al. All pairwise comparisons were performed on each sample (shortly after birth (~6 months), 1-, and 2-year) compared to the sample from the last day of the experiment (3-year). The resultant WSS scores are represented as a numerical value along with the data bar graphs.…
	~ 6 months vs.				~1 year vs.				~2 years vs.
Species	Participant #	~3 years		Species	Participant #	~3 years		Species	Participant #	~3 years
Alistipes_onderdonkii (CO: 97.4)	E004709	28		Akkermansia_muciniphila (CO: 99.8)	E018286	3		Akkermansia_muciniphila (CO: 99.8)	E000823	4
Bacteroides_sp_1_1_6 (CO: 97.4)	E004709	99		Alistipes_onderdonkii (CO: 97.4)	E004709	28		Alistipes_onderdonkii (CO: 97.4)	E004709	29
	E001958	15
	E017497	100		Alistipes_shahii (CO: 92)	E000823	94		Alistipes_shahii (CO: 92)	E004709	91
									E000823	94
Bacteroides_sp_2_1_16 (CO: 98.1)	E035134	100		Bacteroides_sp_1_1_6 (CO: 97.4)	E004709	99
	E006493	15			E017497	99		Alistipes_putredinis (CO: 93.9)	E004709	100
	E017497	100			E013094	100			E000823	100
	E020570	100
				Bacteroides_sp_2_1_16 (CO: 98.1)	E000823	100		Bacteroides_sp_1_1_6 (CO: 97.4)	E014086	100
Bacteroides_cellulosilyticus (CO: 98.2)	E014086	100			E035134	100			E017497	100
					E019763	100			E013094	100
Bacteroides_vulgatus (CO: 95.1)	E004709	18			E006493	15
	E022497	8			E017497	100		Bacteroides_sp_2_1_16 (CO: 98.1)	E000823	100
	E014086	96			E020570	99			E035134	100
	E035134	100			E013094	100			E007944	100
	E007944	100			E018286	100			E019763	100
	E001958	23							E006493	42
	E006493	9		Bacteroides_cellulosilyticus (CO: 98.2)	E014086	100			E013094	100
	E016273	73							E021032	100
	E017497	100		Bacteroides_vulgatus (CO: 95.1)	E004709	19			E018286	100
	E013094	48			E022497	100
					E014086	99
Bacteroides_uniformis (CO: 97.8)	E004709	100			E035134	100		Bacteroides_cellulosilyticus (CO: 98.2)	E014086	100
	E022497	24			E000823	97
	E035134	100			E007944	100		Bacteroides_vulgatus (CO: 95.1)	E004709	99
	E001958	22			E001958	24			E022497	100
					E006493	100			E014086	100
Bacteroides_ovatus (CO: 91.7)	E022497	85			E016273	71			E035134	100
	E006493	95			E017497	100			E000823	99
	E020570	100			E020570	95			E016063	100
					E013094	100			E007944	100
									E010581	100
Parabacteroides_merdae (CO: 98.1)	E004709	100		Bacteroides_uniformis (CO: 97.8)	E004709	100			E001958	46
					E022497	100			E006493	100
Parabacteroides_sp_D13 (CO: 98.1)	E004709	100			E035134	100			E016273	70
	E020570	100			E001958	20			E017497	100
					E006493	100			E020570	99
Bifidobacterium_longum (CO: NA)	E035134	79			E017497	100			E013094	100
					E013094	100
								Bacteroides_uniformis (CO: 97.8)	E004709	100
									E022497	96
				Bacteroides_ovatus (CO: 91.7)	E022497	94			E035134	100
					E000823	31			E006493	100
					E019763	100			E017497	100
					E006493	98			E013094	100
					E017497	98			E018286	100
					E020570	98
					E013094	100		Bacteroides_ovatus (CO: 91.7)	E022497	97
					E021032	100			E000823	64
									E014086	100
				Parabacteroides_merdae (CO: 98.1)	E004709	100			E035134	100
									E001958	11
				Parabacteroides_sp_D13 (CO: 98.1)	E004709	100			E019763	100
					E000823	100			E006493	100
					E006493	96			E017497	100
					E020570	100			E020570	100
					E013094	100			E013094	100
									E021032	100
				Bifidobacterium_longum (CO: NA)	E035134	92
					E013094	97		Parabacteroides_merdae (CO: 98.1)	E004709	100
					E021032	99
					E018286	94		Parabacteroides_sp_D13 (CO: 98.1)	E004709	100
									E001958	28
				Bacteroides_stercoris (CO: 97.1)	E035134	99			E006493	99
									E020570	100
				Clostridium_sp_SS2_1 (CO: NA)	E035134	21			E013094	100
					E001958	18
					E006493	84		Bifidobacterium_longum (CO: NA)	E013094	95
					E021032	18			E021032	100
									E018286	98
				Eubacterium_eligens (CO: 85.8)	E007944	21			475005	100
					E035134	100
					E021032	4		Bacteroides_stercoris (CO: 97.1)	E035134	100
				Eubacterium_rectale (CO: 94.9)	E022497	9		Clostridium_sp_SS2_1 (CO: NA)	E035134	28
					E014086	100			E006493	92
					E017497	10			E021032	99
				Faecalibacterium_prausnitzii_L2 (CO: 77.5)	E004709	5		Eubacterium_eligens (CO: 85.8)	E010581	94
					E035134	9			E022497	100
					E006493	94			E021032	99
					E018286	7
								Eubacterium_rectale (CO: 94.9)	E019763	100
				Ruminococcus_bromii (CO: NA)	E004709	100			E017497	83
					E021032	2
								Faecalibacterium_prausnitzii_L2 (CO: 77.5)	E004709	16
				Ruminococcus_sp_5_1 (CO: NA)	E004709	100			E000823	100
					E035134	14			E001958	12
					E006493	21			E006493	98
					E021032	42			E021032	91
					E018286	15			E018286	5
				Roseburia_intestinalis (CO: 92.4)	E004709	99		Ruminococcus_bromii (CO: NA)	E004709	100
									E021032	100
				Bacteroides_coprocola (CO: 67)	E000823	100
					E016273	100		Ruminococcus_sp_5_1 (CO: NA)	E004709	100
									E006493	21
									E021032	65
									E018286	36
								Bacteroides_coprocola (CO: 67)	E000823	100
								Barnesiella_intestinihominis (CO: 99.3)	E004709	100
								Bacteroides_eggerthii (CO: 96)	E010581	100
