# Supplementary material for: Strain Tracking to Identify Individualized Patterns of Microbial Strain Stability in the Developing Infant Gut Ecosystem
Source: Front Pediatr. 2020 Sep 30;8:549844. doi: 10.3389/fped.2020.549844 (PMC7555834; doi:10.3389/fped.2020.549844)
Supplement: Supplementary Table 5 — WSS results on infants treated with antibiotics from Yassour et al. All pairwise comparisons were performed on each sample (pre-treatment: ~3.7 months, post-treatment: 10, 20, and ~23.5 months) compared to the sample from the last day of the experiment (3-years; average-value of 33.9 month). The resultant WSS scores are represented as a numerical value along with the data bar graphs. WSS scores that were above the cut-off (CO) values are in red. Species that have a CO value were selected and used for comparison analysis. “NA” indicates that sample was not available to run the analysis. “NS” represents that no WSS score observed. “CO: NA” indicates that there was no CO value assigned to this species, thus excluded to distinguish a related strain pair. [file Table_5.XLSX]

## Sheet: Sheet1
Supplementary Table 5: WSS results on infants treated with antibiotics from Yassour et al. All pairwise comparisons were performed on each sample (pre-treatment: ~3.7 months, post-treatment: ~10, ~20, and ~23.5 months) compared to the sample from the last day of the experiment (3-years; average-value of 33.9 month). The resultant WSS scores are represented as a numerical value along with the data…
	Pre-treatment (~3.7 months) vs.				Post-treatment (1st, average 10 months) vs.				Post-treatment (2nd, average 20 months) vs.				Post-treatment (3rd, average 23.5 months) vs.
Species	Participant #	~3 years		Species	Participant #	~3 years		Species	Participant #	~3 years		Species	Participant #	~3 years
Bacteroides_vulgatus (CO: 95.1)	E005786	99		Bacteroides_vulgatus (CO: 95.1)	E005786	98		Bacteroides_vulgatus (CO: 95.1)	E005786	NA		Bacteroides_vulgatus (CO: 95.1)	E005786	NA
	E011878	100			E006091	100			E006091	NA			E006091	NA
	E021940	53			E011878	100			E011878	100			E011878	NA
	E003188	1			E021940	50			E021940	82			E021940	90
	E006091	NS			E003188	100			E003188	100			E003188	NA
	E012854	NS			E012854	1			E012854	100			E012854	NA
	E004898	100			E003953	100			E020924	39			E020924	35
	E010481	NS			E004898	1			E004898	100			E004898	100
	E003953	99			E020924	36			E003953	1			E003953	100
	E004628	NS			E004628	NS			E004628	33			E004628	100
	E020924	NS			E010481	45			E010481	48			E010481	7
Bacteroides_uniformis (CO: 97.8)	E006091	NS		Bacteroides_uniformis (CO: 97.8)				Bacteroides_uniformis (CO: 97.8)	E006091	NA		Bacteroides_uniformis (CO: 97.8)	E006091	NA
	E011878	100			E006091	100			E011878	100			E011878	NA
	E021940	99			E011878	100			E020924	NS			E020924	99
	E020924	NS			E020924	NS			E021940	100			E021940	100
	E012854	7			E012854	15			E012854	NS			E012854	NA
	E013505	8			E013505	46			E013505	100			E013505	NA
	E003953	NS			E003953	NS			E003953	8			E003953	100
	E004898	NS			E021940	100
					E004898	12			E004898	NS			E004898	100
	E010481	NS			E010481	NS			E010481	100			E010481	100
	E005786	NS			E005786	100			E005786	NA			E005786	NA
Bacteroides_sp_1_1_6 (CO: 97.4)	E011878	92		Bacteroides_sp_1_1_6 (CO: 97.4)	E011878	94		Bacteroides_sp_1_1_6 (CO: 97.4)	E011878	NS		Bacteroides_sp_1_1_6 (CO: 97.4)	E011878	NA
	E013505	94			E013505	97			E013505	99			E013505	NA
	E021822	NS			E021822	100			E021822	100			E021822	100
	E006091	NS			E006091	100			E006091	NA			E006091	NA
	E010481	84			E010481	NS			E010481	NS			E010481	99
Bacteroides_sp_2_1_16 (CO: 98.1)	E003188	100		Bacteroides_sp_2_1_16 (CO: 98.1)	E003188	100		Bacteroides_sp_2_1_16 (CO: 98.1)	E003188	100		Bacteroides_sp_2_1_16 (CO: 98.1)	E003188	NA
	E006091	100			E006091	100			E006091	NA			E006091	NA
	E013505	99			E013505	100			E013505	100			E013505	NA
	E020924	99			E003953	100			E003953	7			E003953	100
	E021822	100			E020924	99			E020924	99			E020924	99
	E012854	18			E012854	NS			E012854	100			E012854	NA
	E010481	NS			E010481	100			E010481	100			E010481	100
	E003953	100			E021822	100			E021822	100			E021822	100
Bacteroides_ovatus (CO: 91.7)	E011878	NS		Bacteroides_ovatus (CO: 91.7)	E011878	72		Bacteroides_ovatus (CO: 91.7)	E011878	96		Bacteroides_ovatus (CO: 91.7)	E011878	NA
	E012854	7			E012854	NS			E012854	100			E012854	NA
	E013505	66			E013505	65			E013505	72			E013505	NA
	E020924	8			E021940	80			E021940	74			E021940	76
	E021940	87			E023445	100			E023445	NA			E023445	NA
	E004898	13			E004898	44			E004898	80			E004898	99
	E003953	72			E003953	71			E003953	88			E003953	100
	E023445	NS			E020924	NS			E020924	7			E020924	10
	E010481	17			E010481	NS			E010481	94			E010481	100
Faecalibacterium_prausnitzii_L2 (CO: 77.5)	E013505	85		Faecalibacterium_prausnitzii_L2 (CO: 77.5)	E013505	87		Faecalibacterium_prausnitzii_L2 (CO: 77.5)	E013505	70		Faecalibacterium_prausnitzii_L2 (CO: 77.5)	E013505	NA
	E003953	7			E003953	7			E003953	67			E003953	97
	E021822	NS			E021822	NS			E021822	NS			E021822	100
	E004628	NS			E004628	NS			E004628	NS			E004628	77
	E004898	NS			E004898	NS			E004898	89			E004898	90
	E010481	NS			E010481	100			E010481	100			E010481	99
Ruminococcus_gnavus (CO: NA)	E005786	17		Ruminococcus_gnavus (CO: NA)	E005786	64		Ruminococcus_gnavus (CO: NA)	E005786	NA		Ruminococcus_gnavus (CO: NA)	E005786	NA
	E003953	52			E003953	58			E003953	NS			E003953	93
Alistipes_onderdonkii (CO: 97.4)	E006091	NS		Alistipes_onderdonkii (CO: 97.4)	E011878	99		Alistipes_onderdonkii (CO: 97.4)	E011878	NS		Alistipes_onderdonkii (CO: 97.4)	E011878	NA
	E011878	NS			E004628	100			E004628	100			E004628	100
	E013505	100							E006091	NA			E006091	NA
	E004898	NS			E006091	11
					E004898	29			E004898	NS			E004898	NS
	E004628	100			E013505	99			E013505	100			E013505	NA
Parabacteroides_sp_D13 (CO: 99)	E013505	99		Parabacteroides_sp_D13 (CO: 99)	E011878	100		Parabacteroides_sp_D13 (CO: 99)	E011878	NS		Parabacteroides_sp_D13 (CO: 99)	E011878	NA
	E020924	100			E013505	99			E013505	NS			E013505	NA
	E021940	99			E020924	NS			E020924	NS			E020924	99
	E005786	NS			E005786	100			E005786	NA			E005786	NA
	E006091	NS			E021940	NS			E021940	100			E021940	100
	E023445	NS			E023445	100			E023445	NA			E023445	NA
	E004898	100			E006091	100			E006091	NA			E006091	NA
	E010481	NS			E010481	NS			E010481	100			E010481	100
	E011878	NS			E004898	2			E004898	100			E004898	100
Eubacterium_rectale (CO: 94.9)	E020924	NS		Eubacterium_rectale (CO: 94.9)	E013505	NS		Eubacterium_rectale (CO: 94.9)	E013505	NS		Eubacterium_rectale (CO: 94.9)	E013505	NA
	E013505	70			E020924	5			E020924	NS			E020924	11
Clostridiium_sp_SS2_1 (CO: NA)	E020924	21		Clostridiium_sp_SS2_1 (CO: NA)	E006091	17		Clostridiium_sp_SS2_1 (CO: NA)	E006091	NA		Clostridiium_sp_SS2_1 (CO: NA)	E006091	NA
	E006091	NS			E020924	19			E020924	NS			E020924	NS
	E023445	18			E023445	20			E023445	NA			E023445	NA
	E005786	NS			E005786	34			E005786	NA			E005786	NA
	E003953	NS			E003953	NS			E003953	NS			E003953	100
	E004898	NS			E004898	NS			E004898	39			E004898	22
Ruminococcus_lactaris (CO: 83.6)	E020924	39		Ruminococcus_lactaris (CO: 83.6)	E020924	80		Ruminococcus_lactaris (CO: 83.6)	E020924	NS		Ruminococcus_lactaris (CO: 83.6)	E020924	NS
	E003953	NS			E003953	NS			E003953	NS			E003953	100
Bacteroides_cellulosilyticus (CO: 98.2)	E020924	100		Bacteroides_cellulosilyticus (CO: 98.2)	E006091	100		Bacteroides_cellulosilyticus (CO: 98.2)	E006091	NA		Bacteroides_cellulosilyticus (CO: 98.2)	E006091	NA
	E013505	NS			E013505	NS			E013505	100			E013505	NA
	E010481	NS			E010481	NS			E010481	NS			E010481	100
	E006091	NS			E020924	NS			E020924	100			E020924	100
Ruminococcus_sp_5_1 (CO: NA)	E020924	26		Ruminococcus_sp_5_1 (CO: NA)	E020924	21		Ruminococcus_sp_5_1 (CO: NA)	E020924	NS		Ruminococcus_sp_5_1 (CO: NA)	E020924	20
	E005786	NS			E005786	17			E005786	NA			E005786	NA
	E010481	NS			E010481	NS			E010481	96			E010481	96
	E003953	NS			E003953	NS			E003953	23			E003953	75
Parabacteroides_merdae (CO: 98.1)	E021940	100		Parabacteroides_merdae (CO: 98.1)	E013505	98		Parabacteroides_merdae (CO: 98.1)	E013505	NS		Parabacteroides_merdae (CO: 98.1)	E013505	NA
	E004898	NS			E021940	NS			E021940	100			E021940	100
	E010481	NS			E010481	NS			E010481	NS			E010481	100
	E013505	NS			E004898	19			E004898	NS			E004898	100
Bifidobacterium_longum (CO: NA)	E006091	NS		Bifidobacterium_longum (CO: NA)	E006091	85		Bifidobacterium_longum (CO: NA)	E006091	NA		Bifidobacterium_longum (CO: NA)	E006091	NA
	E005786	NS			E003953	36			E003953	39			E003953	NS
	E003953	14			E005786	34			E005786	NA			E005786	NA
	E010481	11			E010481	NS			E010481	NS			E010481	93
Akkermansia_muciniphila (CO: 99.8)	E006091	NS		Akkermansia_muciniphila (CO: 99.8)	E006091	100		Akkermansia_muciniphila (CO: 99.8)	E006091	NA		Akkermansia_muciniphila (CO: 99.8)	E006091	NA
	E013505	NS			E013505	100			E013505	100			E013505	NA
	E021822	NS			E021822	NS			E021822	NS			E021822	100
	E020924	NS			E020924	17			E020924	NS			E020924	NS
Alistipes_shahii (CO: 92)	E006091	NS		Alistipes_shahii (CO: 92)	E006091	88		Alistipes_shahii (CO: 92)	E006091	NA		Alistipes_shahii (CO: 92)	E006091	NA
	E010481	NS			E010481	NS			E010481	NS			E010481	100
	E013505	NS			E013505	NS			E013505	99			E013505	NA
Alistipes_putredinis (CO: 93.9)	E011878	NS		Alistipes_putredinis (CO: 93.9)	E011878	100		Alistipes_putredinis (CO: 93.9)	E011878	NS		Alistipes_putredinis (CO: 93.9)	E011878	NA
	E021822	NS			E021822	NS			E021822	NS			E021822	100
	E010481	NS			E010481	NS			E010481	NS			E010481	100
	E020924	NS			E020924	NS			E020924	100			E020924	100
Barnesiella_intestinihominis (CO: 99.3)	E020924	NS		Barnesiella_intestinihominis (CO: 99.3)	E020924	NS		Barnesiella_intestinihominis (CO: 99.3)	E020924	NS		Barnesiella_intestinihominis (CO: 99.3)	E020924	100
	E021940	NS			E021940	NS			E021940	NS			E021940	100
	E010481	NS			E010481	NS			E010481	100			E010481	100
