# Supplementary material for: Strain Tracking to Identify Individualized Patterns of Microbial Strain Stability in the Developing Infant Gut Ecosystem
Source: Front Pediatr. 2020 Sep 30;8:549844. doi: 10.3389/fped.2020.549844 (PMC7555834; doi:10.3389/fped.2020.549844)
Supplement: Supplementary Table 6 — WSS results on infants treated with and without antibiotics from TEDDY study. All pairwise comparisons were performed on each sample (~6 month, 1, and ~2 years) compared to the 3-year sample, similar to Yassour et al. (19). The resultant WSS scores are shown as a numerical value along with the data bar graphs. WSS scores that were above the cut-off (CO) values are in red. “NS” represents that no WSS score observed. “CO: NA” indicates that there was no WSS CO value assigned to this species. [file Table_6.XLSX]

## Sheet: Sheet1
Supplementary Table 6: WSS results on infants treated with and without antibiotics from TEDDY study. All pairwise comparisons were performed on each sample (~6 month, ~1, and ~2 years) compared to the 3-year sample, similar to Yassour et al. (2016). The resultant WSS scores are shown as a numerical value along with the data bar graphs. WSS scores that were above the cut-off (CO) values are in red…
475005	36 month
Species	7 month	12 month	24 month
Akkermansia_muciniphila (CO: 99.8)	19	39	NS
Bacteroides_massiliensis (CO: 97.7)	NS	NS	100
Bacteroides_uniformis (CO: 97.8)	NS	NS	100
Bacteroides_vulgatus (CO: 95.1)	NS	NS	99
Bifidobacterium_adolescentis (CO: 69.4)	NS	NS	95
Bifidobacterium_longum (CO: NA)	91	94	100
Faecalibacterium_prausnitzii_L2 (CO: 77.5)	NS	3	98
Ruminococcus_bromii (CO: NA)	NS	NS	NS
Collinsella_aerofaciens (CO: 79.2)	NS	NS	94
Ruminococcus_sp_5_1 (CO: NA)	15	29	98
404158	36 month
Species	6 month	13 month	24 month
Bacteroides_ovatus (CO: 91.7)	NS	7	NS
Bacteroides_vulgatus (CO: 95.1)	NS	3	NS
Clostridium_sp_SS2_1 (CO: NA)	NS	18	25
Collinsella_aerofaciens (CO: 79.2)	NS	6	NS
Faecalibacterium_prausnitzii_L2 (CO: 77.5)	NS	27	NS
Prevotella_copri (CO: 91.3)	NS	NS	99
Ruminococcus_lactaris (CO: 83.6)	NS	99	100
489072	36 month
Species	6 month	13 month	24 month
Bacteroides_uniformis (CO: 97.8)	NS	NS	48
Bifidobacterium_longum (CO: NA)	13	14	83
Dialister_invisus (CO: 92.7)	NS	NS	96
Eubacterium_rectale (CO: 94.9)	NS	NS	100
Faecalibacterium_prausnitzii_L2 (CO: 77.5)	NS	NS	28
Ruminococcus_bromii (CO: NA)	NS	NS	5
896748	37 month
	6 month	12 month	23 month
Bacteroides_massiliensis (CO: 97.7)	NS	98	99
Bacteroides_vulgatus (CO: 95.1)	NS	1	12
Bifidobacterium_adolescentis (CO: 69.4)	NS	54	55
Bifidobacterium_longum (CO: NA)	NS	85	81
Collinsella_aerofaciens (CO: 79.2)	NS	82	NS
Escherichia_coli (CO: NA)	2	NS	NS
Faecalibacterium_prausnitzii_L2 (CO: 77.5)	NS	4	75
Ruminococcus_gnavus (CO: NA)	22	NS	NS
Ruminococcus_sp_5_1 (CO: NA)	NS	16	25
668257	38 month
	6 month	12 month	24 month
Bifidobacterium_adolescentis (CO: 69.4)	NS	NS	3
Bifidobacterium_longum (CO: NA)	24	28	99
Clostridium_sp_SS2_1 (CO: NA)	NS	16	NS
Faecalibacterium_prausnitzii_L2 (CO: 77.5)	NS	NS	93
Alistipes_putredinis (CO: 93.9)	NS	NS	100
Ruminococcus_gnavus (CO: NA)	NS	20	21
Ruminococcus_sp_5_1 (CO: NA)	NS	NS	34
Bacteroides_sp_1_1_6 (CO: 97.4)	NS	NS	99
Bacteroides_vulgatus (CO: 95.1)	NS	100	100
724378	36 month
Species	6 month	12 month	24 month
Bacteroides_coprocola (CO: 67)	NS	99	100
Bacteroides_massiliensis (CO: 97.7)	NS	NS	100
Bacteroides_ovatus (CO: 91.7)	NS	NS	99
Bacteroides_stercoris (CO: 97.1)	NS	NS	100
Bacteroides_uniformis (CO: 97.8)	NS	12	100
Bacteroides_vulgatus (CO: 95.1)	NS	NS	88
Dialister_invisus (CO: 92.7)	NS	NS	94
Faecalibacterium_prausnitzii_L2 (CO: 77.5)	NS	NS	97
596273	36 month
	6 month	12 month	24 month
Akkermansia_muciniphila (CO: 99.8)	NS	NS	100
Bacteroides_uniformis (CO: 97.8)	NS	100	100
Bifidobacterium_adolescentis (CO: 69.4)	16	77	24
Bifidobacterium_longum (CO: NA)	4	5	23
Dialister_invisus (CO: 92.7)	NS	NS	75
Ruminococcus_bromii (CO: NA)	1	100	100
Ruminococcus_gnavus (CO: NA)	NS	31	NS
Ruminococcus_sp_5_1 (CO: NA)	25	27	25
681477	36 month
	6 month	13 month	22 month
Alistipes_onderdonkii (CO: 97.4)	NS	100	100
Alistipes_putredinis (CO: 93.9)	NS	50	50
Alistipes_shahii (CO: 92)	NS	NS	11
Bacteroides_ovatus (CO: 91.7)	NS	13	13
Bacteroides_uniformis (CO: 97.8)	100	100	100
Bacteroides_vulgatus (CO: 95.1)	100	100	35
Bifidobacterium_adolescentis (CO: 69.4)	NS	30	NS
Bifidobacterium_longum (CO: NA)	17	16	NS
Collinsella_aerofaciens (CO: 79.2)	NS	98	NS
Escherichia_coli (CO: NA)	15	4	NS
549310	37 month
	7 month	12 month	24 month
Alistipes_putredinis (CO: 93.9)	NS	NS	100
Bacteroides_ovatus (CO: 91.7)	4	93	93
Bacteroides_uniformis (CO: 97.8)	NS	64	99
Bacteroides_vulgatus (CO: 95.1)	NS	36	100
Bifidobacterium_adolescentis (CO: 69.4)	8	44	44
Bifidobacterium_longum (CO: NA)	21	24	83
Escherichia_coli (CO: NA)	2	NS	14
Faecalibacterium_prausnitzii_L2 (CO: 77.5)	98	96	98
Ruminococcus_gnavus (CO: NA)	18	76	NS
