# Supplementary material for: Strain Tracking to Identify Individualized Patterns of Microbial Strain Stability in the Developing Infant Gut Ecosystem
Source: Front Pediatr. 2020 Sep 30;8:549844. doi: 10.3389/fped.2020.549844 (PMC7555834; doi:10.3389/fped.2020.549844)
Supplement: Supplementary Table 7 — WSS results on infants (treated with and without antibiotics) for longitudinal samples from TEDDY study. All pairwise comparisons were conducted on all available samples (samples are varied for each infant) to the last available sample. If samples did not relate to the last available sample, those were compared with all other samples to observe related strain. WSS scores that were above the cut-off values are in red. Note that the results for Bacteroides vulgatus and Bifidobacterium adolescentis were presented in Figures 4, 5. [file Table_7.XLSX]

## Sheet: Sheet1
Supplementary Table 7: WSS results on infants (treated with and without antibiotics) for longitudinal samples from TEDDY study. All pairwise comparisons were conducted on all available samples (samples are varied for each infant) to the last available sample. If samples did not relate to the last available sample, those were compared with all other samples to observe related strain. WSS scores th…
	489072
B. vulgatus (CO: 95.1)	4 month	7 month	8 month	9 month	10 month	11 month	14 month	18 month	20 month	23 month	25 month	27 month	31 month	35 month	36 month	37 month	38 month	39 month	40 month	42 month	44 month	54 month
Compared to 54 month	100	100	100	100	100	100	100	100	100	100	100	100	100	98	100	100	90	90	92	99	100	100
	489072
B. adolescentis (CO: 69.4)	7 month	11 month	14 month	16 month	17 month	18 month	19 month	20 month	21 month	22 month	23 month	24 month	25 month	26 month	27 month	28 month	29 month	30 month	31 month	35 month	38 month	60 month
Compared to 60 month	17	0	12	0	0	0	0	0	0	0	0	0	0	1	0	0	1	1	0	1	1	100
Compared to 38 month	1	0	0	8	6	7	7	6	6	7	7	7	10	9	9	7	7	8	22	95	100	1
Compared to 31 month	1	7	1	91	91	93	92	85	92	91	95	94	96	96	94	93	92	93	100	47	22	0
	475005
B. vulgatus (CO: 95.1)	15 month	17 month	18 month	19 month	20 month	21 month	23 month	24 month	25 month	27 month	30 month	34 month	35 month	36 month	37 month	41 month	43 month	47 month	48 month	66 month	72 month
Compared to 72 month	99	99	99	99	99	99	100	100	79	99	86	98	50	99	98	98	99	99	99	99	100
	475005
B. adolescentis (CO: 69.4)	15 month	17 month	18 month	19 month	20 month	21 month	23 month	24 month	25 month	26 month	27 month	29 month	30 month	32 month	33 month	36 month	37 month	38 month	39 month	40 month	42 month	43 month	47 month	48 month	51 month	54 month	60 month
Compared to 60 month	100	100	100	100	100	100	100	100	100	100	100	100	100	100	100	100	100	100	100	100	100	100	100	100	100	100	100
	668257
B. vulgatus (CO: 95.1)	7 month	8 month	9 month	10 month	11 month	12 month	13 month	14 month	15 month	17 month	18 month	19 month	20 month	22 month	23 month	24 month	25 month	28 month	29 month	30 month	31 month	32 month	33 month	34 month	35 month	38 month	40 month	42 month	43 month	44 month	46 month	48 month
Compared to 48 month	100	100	100	100	100	100	100	100	100	100	100	100	100	100	100	100	100	100	100	100	100	100	100	100	100	100	100	100	100	100	100	100
	668257
B. adolescentis (CO: 69.4)	7 month	11 month	13 month	15 month	17 month	18 month	19 month	21 month	22 month	24 month	25 month	26 month	28 month	30 month	31 month	32 month	33 month	34 month	38 month	39 month	40 month	41 month	42 month	43 month	46 month	47 month	48 month
Compared to 48 month	6	8	79	13	6	2	2	2	2	1	1	15	44	99	99	98	98	97	99	98	99	99	98	99	99	99	100
Compared to 28 month	32	24	52	75	33	13	12	11	20	12	12	35	100	49	45	55	59	62	52	66	65	66	59	56	61	54	44
Compared to 26 month	74	77	17	17	85	90	91	89	92	89	84	100	35	17	16	22	16	15	16	15	15	15	16	15	13	15	15
	896748
B. vulgatus (CO: 95.1)	9 month	10 month	11 month	12 month	13 month	14 month	15 month	16 month	17 month	18 month	19 month	20 month	21 month	22 month	23 month	26 month	28 month	31 month	33 month	34 month	35 month	37 month	38 month	39 month	40 month	41 month	42 month	43 month	45 month	46 month	48 month
Compared to 48 month	1	1	2	2	2	2	2	2	3	50	58	61	6	4	20	100	100	100	100	99	99	100	100	100	100	100	100	100	100	100	100
Compared to 23 month	96	96	98	95	95	97	96	96	97	65	59	39	97	98	100	13	16	11	15	21	16	12	10	19	17	12	15	10	9	10	20
	896748
B. adolescentis (CO: 69.4)	7 month	8 month	9 month	10 month	12 month	13 month	14 month	16 month	17 month	18 month	20 month	21 month	22 month	23 month	25 month	27 month	29 month	30 month	32 month	33 month	34 month	35 month	37 month	38 month	39 month	40 month	41 month	42 month	43 month	45 month	46 month	47 month
Compared to 47 month	56	56	58	56	56	56	57	58	58	57	59	58	57	58	57	96	96	95	80	96	96	96	96	97	96	89	94	96	94	95	96	100
Compared to 25 month	98	98	99	98	99	98	99	99	99	99	99	99	99	99	100	56	57	56	43	53	54	53	53	54	53	49	50	54	52	52	53	57
	404158
B. vulgatus (CO: 95.1)	11 month	13 month	15 month	17 month	20 month	22 month	26 month	28 month	29 month	30 month	31 month	32 month	35 month	36 month	37 month	38 month	43 month	45 month	46 month	47 month	48 month	60 month
Compared to 60 month	1	1	1	1	2	1	1	3	4	82	2	4	81	99	54	100	71	98	40	98	85	100
Compared to 32 month	45	45	64	75	83	62	64	71	79	23	98	100	31	11	46	4	63	7	80	9	27	1
Compared to 26 month	61	61	98	88	97	97	100	77	91	9	69	64	13	4	21	2	39	2	51	3	12	1
Compared to 13 month	100	100	58	47	74	86	61	95	60	6	47	45	11	3	17	1	23	2	32	2	8	1
	404158
B. adolescentis (CO: 69.4)	8 month	15 month	17 month	18 month	22 month	23 month	24 month	26 month	27 month	28 month	30 month	31 month	35 month	37 month	38 month	40 month	41 month	42 month	43 month	44 month	45 month	47 month	48 month	66 month
Compared to 66 month	1	16	14	14	1	1	1	1	1	21	15	15	15	19	17	17	18	17	17	17	17	16	16	100
Compared to 48 month	2	12	12	11	3	2	3	3	2	86	100	79	82	97	99	99	99	99	70	78	99	82	100	16
Compared to 27 month	53	0	3	2	87	87	98	100	100	29	1	41	31	10	6	10	7	6	31	24	6	24	2	1
Compared to 18 month	0	100	100	100	2	2	2	2	2	17	10	12	10	14	12	12	12	12	13	15	12	12	11	14
	596273
B. vulgatus (CO: 95.1)	5 month	8 month	9 month	10 month	11 month	12 month	19 month	20 month	22 month	24 month	25 month	26 month	28 month	29 month	30 month	35 month	42 month	43 month	48 month	51 month
Compared to 51 month	100	100	99	100	100	99	100	99	100	100	100	99	100	100	99	100	100	99	3	100
	596273
B. adolescentis (CO: 69.4)	5 month	6 month	8 month	9 month	10 month	13 month	15 month	16 month	17 month	18 month	19 month	20 month	23 month	24 month	28 month	29 month	30 month	31 month	32 month	33 month	34 month	35 month	36 month	38 month	39 month	40 month	43 month	48 month	51 month
Compared to 51 month	16	3	1	1	1	14	14	13	15	13	13	13	14	13	3	3	3	3	3	17	6	6	3	14	11	8	4	99	100
Compared to 43 month	9	41	8	9	9	5	3	4	6	4	4	4	5	5	9	9	9	10	10	17	12	15	10	12	89	82	100	5	4
Compared to 38 month	25	6	2	2	2	94	95	96	93	96	96	97	96	87	6	6	6	6	6	12	6	8	6	100	37	58	12	15	14
Compared to 36 month	43	16	46	46	46	21	12	20	3	11	16	15	21	24	96	96	97	96	97	84	95	96	100	6	9	10	10	5	3
Compared to 10 month	89	22	98	99	100	23	11	8	18	4	5	5	8	10	45	47	46	45	44	45	49	47	46	2	8	6	9	2	1
	681477
B. vulgatus (CO: 95.1)	5 month	6 month	7 month	8 month	9 month	10 month	11 month	13 month	14 month	16 month	17 month	19 month	24 month	25 month	26 month	27 month	29 month	30 month	32 month	33 month	35 month	36 month	37 month	38 month	39 month	40 month	42 month	45 month	46 month	47 month	51 month
Compared to 51 month	100	100	100	100	100	100	100	100	78	100	100	92	74	98	61	72	76	69	69	66	100	100	88	100	100	100	100	100	100	100	100
Compared to 37 month	87	87	88	87	87	87	87	90	75	89	93	91	90	92	97	97	97	97	97	96	93	89	100	90	90	89	91	90	89	88	88
	681477
B. adolescentis (CO: 69.4)	8 month	9 month	10 month	13 month	14 month	16 month	17 month	30 month	34 month	35 month	36 month	39 month	40 month	42 month	46 month	47 month	48 month	51 month
Compared to 51 month	25	23	23	22	22	20	21	72	72	88	90	88	87	77	94	88	85	100
Compared to 17 month	89	99	98	99	99	100	100	23	22	26	28	33	28	29	26	27	10	21
	549310
B. vulgatus (CO: 95.1)	10 month	11 month	12 month	13 month	14 month	15 month	16 month	17 month	18 month	20 month	22 month	23 month	24 month	27 month	28 month	29 month	30 month	31 month	32 month	33 month	34 month	37 month	38 month	41 month	48 month
Compared to 48 month	84	84	84	84	84	84	84	84	88	26	38	97	99	98	99	98	98	99	99	99	99	98	99	99	100
Compared to 22 month	19	19	20	20	19	19	19	19	25	100	100	38	39	25	28	26	30	35	30	28	26	24	30	43	38
Compared to 18 month	100	100	100	100	100	100	100	100	100	17	25	43	41	40	40	40	41	44	46	41	43	40	41	35	88
	549310
B. adolescentis (CO: 69.4)	7 month	10 month	11 month	12 month	13 month	14 month	15 month	16 month	17 month	18 month	19 month	22 month	24 month	27 month	29 month	30 month	32 month	33 month	34 month	37 month	38 month	41 month	44 month	48 month
Compared to 48 month	24	16	23	18	15	14	16	26	31	21	70	23	21	83	34	35	82	82	71	79	78	39	42	100
Compared to 44 month	8	31	33	31	27	25	27	33	35	32	28	16	31	46	38	38	43	44	44	39	35	91	100	42
Compared to 30 month	7	91	93	91	86	70	74	73	79	81	31	48	91	60	74	100	52	55	62	44	37	36	38	35
	724378
B. vulgatus (CO: 95.1)	14 month	15 month	16 month	17 month	19 month	21 month	23 month	28 month	35 month	37 month	38 month	39 month	40 month	45 month	46 month	54 month
Compared to 54 month	78	80	81	87	87	90	96	92	59	47	51	63	61	87	88	100
Compared to 46 month	97	96	96	97	96	96	92	98	21	9	10	20	23	97	100	88
Compared to 40 month	9	10	13	17	20	30	89	38	99	99	99	98	100	19	23	61
	724378
B. adolescentis (CO: 69.4)	11 month	13 month	15 month	28 month	38 month	39 month	41 month	42 month	43 month	45 month	46 month	47 month	48 month	54 month	60 month	66 month
Compared to 66 month	86	94	84	88	97	90	95	84	96	95	94	83	97	98	99	100
